# Supplementary material for: Rabies in Cats—An Emerging Public Health Issue
Source: Viruses. 2024 Oct 19;16(10):1635. doi: 10.3390/v16101635 (PMC11512395; doi:10.3390/v16101635)
Supplement: Supplementary file 1 [file viruses-16-01635-s001.zip]

Archive with 1 entries (1 files):
- viruses-3229919-supplementary.pdf
